# Supplementary material for: Unraveling the genomic complexity of secretion systems in the most virulent Xanthomonas arboricola pathovars
Source: PLoS One. 2025 Sep 19;20(9):e0332834. doi: 10.1371/journal.pone.0332834 (PMC12448352; doi:10.1371/journal.pone.0332834)
Supplement: S1 Table — 1A. Results of the blastp search for the secretion systems components. 1B. Results of the blastp search for the type III effectors. 1C. Results of the blastp search for the Sec and Tat pathways components. (XLSX) [file pone.0332834.s001.xlsx]

## Sheet: 1A
1A. Results of the blastp search for the secretion systems components.
								Xap 2626			Xap 33			Xaj 1317			Xaj 2499			Xac 1846			Xac 3978
TSS	Protein	Species	Strain	File source	Reference	Protein ID	CDS Locus tag	Protein ID	E-value	% identity	Protein ID	E-value	% identity	Protein ID	E-value	% identity	Protein ID	E-value	% identity	Protein ID	E-value	% identity	Protein ID	E-value	% identity
T1SS - RaxABC	RaxA	Xanthomonas oryzae pv. oryzae	PXO99A	GenBank	Liu et al., 2019	ACD57929.1	PXO_04478	-	-	-	-	-	-	-	-	-	-	-	-	-	-	-	-	-	-
	RaxB	Xanthomonas oryzae pv. oryzae	PXO99A	GenBank	Liu et al., 2019	ACD57930.1	PXO_04477	-	-	-	-	-	-	-	-	-	-	-	-	-	-	-	-	-	-
	RaxC	Xanthomonas oryzae pv. oryzae	PXO99A	GenBank	Liu et al., 2019	ACD60904.1	PXO_02621	UQQ07762.1	0	88.889	UQP92782.1	0	88.889	UQQ01716.1	0	89.116	UQP97166.1	0	89.116	UQQ09950.1	0	88.889	UQQ15130.1	0	88.889
	RaxST	Xanthomonas oryzae pv. oryzae	PXO99A	GenBank	Liu et al., 2019	ACD57928.1	PXO_04479	-	-	-	-	-	-	-	-	-	-	-	-	-	-	-	-	-	-
	RaxH	Xanthomonas oryzae pv. oryzae	PXO99A	GenBank	Liu et al., 2019	ACD57937.1	PXO_04467	UQQ05860.1	0	88.193	UQP94662.1	0	88.193	UQQ03587.1	0	87.952	UQP99191.1	0	87.952	UQQ11813.1	0	88.193	UQQ13257.1	0	87.952
	RaxR	Xanthomonas oryzae pv. oryzae	PXO99A	GenBank	Liu et al., 2019	ACD57936.1	PXO_04469	UQQ05859.1	2.47e-161	93.249	UQP94663.1	2.46e-161	93.249	UQQ03586.1	2.57e-161	93.249	UQP99192.1	2.57e-161	93.249	UQQ11812.1	2.54e-161	93.249	UQQ13256.1	2.45e-161	93.249
	RaxX	Xanthomonas oryzae pv. oryzae	PXO99A	RefSeq	Liu et al., 2019	WP_041182602.1	PXO_RS06000	-	-	-	-	-	-	-	-	-	-	-	-	-	-	-	-	-	-
T1SS - HlyDB	HlyD	Xanthomonas citri pv. citri	306	GenBank	Peixoto Fonseca et al., 2019	AAM37054.1	XAC2201	UQQ07790.1	1.66e-112	42.766	UQP92754.1	1.65e-112	42.766	-	-	-	-	-	-	UQQ09980.1	8.06e-112	41.88	UQQ15156.1	5e-112	41.88
	HlyB	Xanthomonas citri pv. citri	306	GenBank	Peixoto Fonseca et al., 2019	AAM37055.1	XAC2202	UQQ07791.1	0	60.734	UQP92753.1	0	60.734	-	-	-	-	-	-	UQQ09981.1	0	61.005	UQQ15157.1	0	61.005
	Putative toxin	Xanthomonas citri pv. citri	306	GenBank	Peixoto Fonseca et al., 2019	AAM37050.1	XAC2197	-	-	-	-	-	-	-	-	-	-	-	-	UQQ09977.1 (Query cover = 83%)	4e-55	29.05	UQQ15155.1 (QC = 77%)	1e-34	30.86
	Putative toxin	Xanthomonas citri pv. citri	306	GenBank	Peixoto Fonseca et al., 2019	AAM37051.1	XAC2198	-	-	-	-	-	-	-	-	-	-	-	-	-	-	-	-	-	-
T1SS - PctAB	PctA	Xanthomonas oryzae pv. oryzae	PXO99A	RefSeq	Luu et al., 2019	WP_012445310.1	PXO_RS14840	UQQ05844.1	7.8e-57	31.873	UQP94678.1	7.74e-57	31.873	-	-	-	-	-	-	-	-	-	UQQ13567.1	9.98e-37	26.667
	PctB	Xanthomonas oryzae pv. oryzae	PXO99A	RefSeq	Luu et al., 2019	WP_012445305.1	PXO_RS14825	UQQ05845.1	0	46.475	UQP94677.1	0	46.475	-	-	-	-	-	-	-	-	-	UQQ13568.1	1.9e-167	39.099
T2SS - xps	XpsE	Xanthomonas campestris pv. campestris	ATCC33913	GenBank	Filloux et al. 2004; Szczesny et al. 2010	AAM39976.1	XCC0660	UQQ07838.1	0	97.739	UQP92706.1	0	97.739	UQQ01796.1	0	97.565	UQP97085.1	0	97.565	UQQ10046.1	0	97.739	UQQ15206.1	0	97.739
	XpsF	Xanthomonas campestris pv. campestris	ATCC33913	GenBank	Filloux et al. 2004; Szczesny et al. 2010	AAM39977.1	XCC0661	UQQ07837.1	0	96.296	UQP92707.1	0	96.296	UQQ01795.1	0	96.049	UQP97086.1	0	96.049	UQQ10045.1	0	96.296	UQQ15205.1	0	96.296
	XpsG	Xanthomonas campestris pv. campestris	ATCC33913	GenBank	Filloux et al. 2004; Szczesny et al. 2010	AAM39978.1	XCC0662	UQQ07836.1	6e-99	96.503	UQP92708.1	5.96e-99	96.503	UQQ01794.1	6.24e-99	96.503	UQP97087.1	6.24e-99	96.503	UQQ10044.1	5.34e-99	96.503	UQQ15204.1	5.15e-99	96.503
	XpsH	Xanthomonas campestris pv. campestris	ATCC33913	GenBank	Filloux et al. 2004; Szczesny et al. 2010	AAM39979.1	XCC0663	UQQ07835.1	4.42e-93	85.799	UQP92709.1	4.39e-93	85.799	UQQ01793.1	1.33e-93	86.391	UQP97088.1	1.33e-93	86.391	UQQ10043.1	4.54e-93	85.799	UQQ15203.1	4.38e-93	85.799
	XpsI	Xanthomonas campestris pv. campestris	ATCC33913	GenBank	Filloux et al. 2004; Szczesny et al. 2010	AAM39980.1	XCC0664	UQQ07834.1	1.52e-65	82.353	UQP92710.1	1.51e-65	82.353	UQQ01792.1	1.31e-64	82.353	UQP97089.1	1.31e-64	82.353	UQQ10042.1	1.56e-65	82.353	UQQ15202.1	1.5e-65	82.353
	XpsJ	Xanthomonas campestris pv. campestris	ATCC33913	GenBank	Filloux et al. 2004; Szczesny et al. 2010	AAM39981.1	XCC0665	UQQ07833.1	6.75e-132	87.56	UQP92711.1	6.71e-132	87.56	UQQ01791.1	1.97e-132	87.56	UQP97090.1	1.97e-132	87.56	UQQ10041.1	8.17e-133	88.038	UQQ15201.1	7.88e-133	88.038
	XpsK	Xanthomonas campestris pv. campestris	ATCC33913	GenBank	Filloux et al. 2004; Szczesny et al. 2010	AAM39982.1	XCC0666	UQQ07832.1	1.66e-180	89.399	UQP92712.1	1.65e-180	89.399	UQQ01790.1	1.73e-180	89.399	UQP97091.1	1.73e-180	89.399	UQQ10040.1	1.7e-180	89.399	UQQ15200.1	1.64e-180	89.399
	XpsL	Xanthomonas campestris pv. campestris	ATCC33913	GenBank	Filloux et al. 2004; Szczesny et al. 2010	AAM39983.1	XCC0667	UQQ07831.1	0	92.493	UQP92713.1	0	92.493	UQQ01789.1	0	92.493	UQP97092.1	0	92.493	UQQ10039.1	0	92.493	UQQ15199.1	0	92.225
	XpsM	Xanthomonas campestris pv. campestris	ATCC33913	GenBank	Filloux et al. 2004; Szczesny et al. 2010	AAM39984.1	XCC0668	UQQ07830.1	3.42e-131	92.079	UQP92714.1	3.4e-131	92.079	UQQ01788.1	6.95e-131	92.537	UQP97093.1	6.95e-131	92.537	UQQ10038.1	3.51e-131	92.079	UQQ15198.1	3.39e-131	92.079
	XpsC (XpsN)	Xanthomonas campestris pv. campestris	ATCC33913	GenBank	Filloux et al. 2004; Szczesny et al. 2010	AAM39985.1	XCC0669	UQQ07829.1	1.15e-123	84.411	UQP92715.1	1.15e-123	84.411	UQQ01787.1	4.23e-123	84.03	UQP97094.1	4.23e-123	84.03	UQQ10037.1	1.18e-123	84.411	UQQ15197.1	1.14e-123	84.411
	XpsD	Xanthomonas campestris pv. campestris	ATCC33913	GenBank	Filloux et al. 2004; Szczesny et al. 2010	AAM39986.1	XCC0670	UQQ07828.1	0	83.203	UQP92716.1	0	83.203	UQQ01786.1	0	83.703	UQP97095.1	0	83.703	UQQ10036.1	0	83.203	UQQ15196.1	0	83.203
T2SS - xcs	XcsC	Xanthomonas campestris pv. campestris	ATCC33913	GenBank	Filloux et al. 2004; Szczesny et al. 2010	AAM42696.1	XCC3426	UQQ05441.1	6.2e-105	68.284	UQP95085.1	6.16e-105	68.284	UQQ03147.1	9.61e-107	67.537	UQP99631.1	9.61e-107	67.537	UQQ11400.1	6.98e-107	68.284	UQQ16534.1	6.73e-107	68.284
	XcsD	Xanthomonas campestris pv. campestris	ATCC33913	GenBank	Filloux et al. 2004; Szczesny et al. 2010	AAM42695.1	XCC3425	UQQ05442.1	0	93.922	UQP95084.1	0	93.922	UQQ03148.1	0	93.054	UQP99630.1	0	93.054	UQQ11401.1	0	93.343	UQQ16535.1	0	92.775
	XcsE	Xanthomonas campestris pv. campestris	ATCC33913	GenBank	Filloux et al. 2004; Szczesny et al. 2010	AAM42694.1	XCC3424	UQQ05443.1	0	88.956	UQP95083.1	0	88.956	UQQ03149.1	0	89.357	UQP99629.1	0	89.357	UQQ11402.1	0	89.558	UQQ16536.1	0	89.357
	XcsF	Xanthomonas campestris pv. campestris	ATCC33913	GenBank	Filloux et al. 2004; Szczesny et al. 2010	AAM42693.1	XCC3423	UQQ05444.1	0	88.693	UQP95082.1	0	88.693	UQQ03150.1	0	88.442	UQP99628.1	0	88.442	UQQ11403.1	0	89.196	UQQ16537.1	0	89.196
	XcsG	Xanthomonas campestris pv. campestris	ATCC33913	GenBank	Filloux et al. 2004; Szczesny et al. 2010	AAM42692.1	XCC3422	UQQ05445.1	2.68e-96	90.541	UQP95081.1	2.66e-96	90.541	UQQ03151.1	1.83e-98	90.667	UQP99627.1	1.83e-98	90.667	UQQ11404.1	2.75e-96	90.541	UQQ16538.1	5.79e-94	95.556
	XcsH	Xanthomonas campestris pv. campestris	ATCC33913	GenBank	Filloux et al. 2004; Szczesny et al. 2010	AAM42691.1	XCC3421	UQQ08765.1	4.59e-72	71.613	UQP95996.1	4.56e-72	71.613	UQQ03152.1	1.42e-73	72.903	UQP99626.1	1.42e-73	72.903	UQQ11405.1	4.71e-72	71.613	UQQ16954.1	1.35e-73	72.903
	XcsI	Xanthomonas campestris pv. campestris	ATCC33913	GenBank	Filloux et al. 2004; Szczesny et al. 2010	AAM42690.1	XCC3420	UQQ05446.1	6.25e-49	75	UQP95080.1	6.21e-49	75	UQQ03153.1	3.38e-50	73.95	UQP99625.1	3.38e-50	73.95	UQQ11406.1	4.84e-50	75.862	UQQ16539.1	1.6e-50	73.95
	XcsJ	Xanthomonas campestris pv. campestris	ATCC33913	GenBank	Filloux et al. 2004; Szczesny et al. 2010	AAM42689.1	XCC3419	UQQ05447.1	1.01e-99	80.928	UQP95079.1	1e-99	80.928	UQQ03154.1	5.31e-99	80.928	UQP99624.1	5.31e-99	80.928	UQQ11407.1	3.93e-98	80.412	UQQ16540.1	7.5e-99	80.412
	XcsK	Xanthomonas campestris pv. campestris	ATCC33913	GenBank	Filloux et al. 2004; Szczesny et al. 2010	AAM42688.1	XCC3418	-	-	-	-	-	-	UQQ03155.1	2.7e-169	74.545	UQP99623.1	2.7e-169	74.545	UQQ11408.1	1.05e-168	76.324	UQQ16541.1	1.16e-169	74.545
	XcsL	Xanthomonas campestris pv. campestris	ATCC33913	GenBank	Filloux et al. 2004; Szczesny et al. 2010	AAM42687.1	XCC3417	UQQ05448.1	3.99e-104	56.986	UQP95078.1	3.97e-104	56.986	UQQ03156.1	3.4e-107	57.923	UQP99622.1	3.4e-107	57.923	UQQ11409.1	3.35e-107	57.923	UQQ16542.1	1.07e-105	57.377
	XcsM	Xanthomonas campestris pv. campestris	ATCC33913	GenBank	Filloux et al. 2004; Szczesny et al. 2010	AAM42686.1	XCC3416	UQQ08766.1	3.35e-44	55.063	UQP95995.1	3.33e-44	55.063	UQQ03157.1	3.49e-44	55.063	UQP99621.1	3.49e-44	55.063	UQQ11410.1	3.44e-44	55.063	UQQ16543.1	6.74e-44	54.43
	XcsN	Xanthomonas campestris pv. campestris	ATCC33913	GenBank	Filloux et al. 2004; Szczesny et al. 2010	AAM42685.1	XCC3415	UQQ08767.1	1.46e-71	48.085	UQP95994.1	1.45e-71	48.085	UQQ04495.1	1.52e-69	48.511	UQQ00289.1	1.52e-69	48.511	UQQ12805.1	3.08e-70	48.511	UQQ16955.1	2.7e-70	48.511
T2SS - experimentally validated substrates	VirK protein	Xanthomonas citri pv. citri	306	GenBank	Guo et al., 2011	AAM35326.1	XAC0435	UQQ05174.1	5.45e-81	85.315	UQP95351.1	5.41e-81	85.315	UQQ02865.1	5.67e-81	85.315	UQP99914.1	5.67e-81	85.315	UQQ11123.1	5.59e-81	85.315	UQQ16250.1	5.4e-81	85.315
								UQQ05175.1	8e-60	63.91	UQP95350.1	8e-60	63.91	UQQ02866.1	8e-60	63.91	UQP99913.1	8e-60	63.91	UQQ11124.1	8e-60	63.91	UQQ16251.1	8e-60	63.91
	Proteinase	Xanthomonas citri pv. citri	306	GenBank	Guo et al., 2011	AAM35441.1	XAC0552	-	-	-	-	-	-	-	-	-	-	-	-	-	-	-	-	-	-
	Endopolygalacturonase	Xanthomonas citri pv. citri	306	GenBank	Guo et al., 2011	AAM35550.1	XAC0661	UQQ05413.1	0	80.3	UQP95113.1	0	80.3	UQQ03115.1	0	80.3	UQP99663.1	0	80.3	UQQ11370.1	0	80.3	UQQ16495.1	0	80.3
	Protease	Xanthomonas citri pv. citri	306	GenBank	Guo et al., 2011	AAM35683.1	XAC0795	UQQ08775.1	0	63.987	UQP95986.1	0	63.987	UQQ04504.1	0	63.529	UQQ00280.1	0	63.529	UQQ12815.1	0	63.529	UQQ16965.1	0	63.529
	Hypothetical protein	Xanthomonas citri pv. citri	306	GenBank	Guo et al., 2011	AAM35705.1	XAC0817	-	-	-	-	-	-	-	-	-	-	-	-	-	-	-	-	-	-
	Polygalacturonase	Xanthomonas citri pv. citri	306	GenBank	Guo et al., 2011	AAM37226.1	XAC2374	UQQ06415.1	0	89.029	UQP94012.1	0	89.029	UQQ04178.1	0	87.59	UQP98599.1	0	87.59	UQQ12428.1	0	89.029	UQQ13883.1	0	89.029
	Extracellular serine protease	Xanthomonas citri pv. citri	306	GenBank	Guo et al., 2011	AAM37676.1	XAC2831	-	-	-	-	-	-	UQQ01167.1	0	74.155	UQP97716.1	0	73.986	UQQ09429.1	0	74.324	UQQ14625.1	0	74.324
								-	-	-	-	-	-	UQQ04655.1	0	70.3	UQQ00472.1	0	70.3	-	-	-	-	-	-
	Cysteine protease	Xanthomonas citri pv. citri	306	GenBank	Guo et al., 2011	AAM37698.1	XAC2853	UQQ05801.1	9.97e-125	63.235	UQP94721.1	9.9e-125	63.235	UQQ01186.1	4.11e-165	89.259	UQP97697.1	4.11e-165	89.259	UQQ09449.1	4.06e-165	89.259	UQQ14643.1	6.62e-165	88.889
								-	-	-	-	-	-	UQQ03531.1	9e-125	63.6	UQP99247.1	9e-125	63.6	UQQ11759.1	9e-125	63.6	UQQ13202.1	9e-125	63.6
T3SS	HrpF	Xanthomonas citri pv. fuscans	4834-R	GenBank	Merda et al., 2016	CDF60046.1	XFF4834R_chr03790	UQQ05217.1	0	70.864	UQP95308.1	0	70.968	UQQ02910.1	0	71.303	UQP99869.1	0	71.303	UQQ11168.1	0	71.429	UQQ16295.1	0	71.429
	Hpa3	Xanthomonas citri pv. fuscans	4834-R	GenBank	Merda et al., 2016	CDF60048.1	XFF4834R_chr03820	UQQ05219.1	8.59e-84	81.081	UQP95306.1	8.53e-84	81.081	UQQ02912.1	1.58e-84	81.757	UQP99867.1	1.58e-84	81.757	UQQ11170.1	1.56e-84	81.757	UQQ16297.1	1.5e-84	81.757
	HpaB	Xanthomonas citri pv. fuscans	4834-R	GenBank	Merda et al., 2016	CDF60051.1	XFF4834R_chr03850	UQQ05222.1	1.43e-99	85	UQP95303.1	1.42e-99	85	UQQ02915.1	1.49e-99	85	UQP99864.1	1.49e-99	85	UQQ11173.1	1.47e-99	85	UQQ16300.1	1.42e-99	85
	HrpE	Xanthomonas citri pv. fuscans	4834-R	GenBank	Merda et al., 2016	CDF60052.1	XFF4834R_chr03860	UQQ05223.1	1.7e-27	53.333	UQP95302.1	1.69e-27	53.333	UQQ02916.1	1.77e-27	53.333	UQP99863.1	1.77e-27	53.333	UQQ11174.1	1.75e-27	53.333	UQQ16301.1	1.69e-27	53.333
	HrpD6	Xanthomonas citri pv. fuscans	4834-R	GenBank	Merda et al., 2016	CDF60053.1	XFF4834R_chr03870	UQQ05224.1	9.81e-49	83.75	UQP95301.1	9.74e-49	83.75	UQQ02917.1	5.24e-48	82.5	UQP99862.1	5.24e-48	82.5	UQQ11175.1	5.17e-48	82.5	UQQ16302.1	4.99e-48	82.5
	HrcD	Xanthomonas citri pv. fuscans	4834-R	GenBank	Merda et al., 2016	CDF60054.1	XFF4834R_chr03880	UQQ05225.1	1.84e-138	71.975	UQP95300.1	1.83e-138	71.975	UQQ02918.1	1.03e-136	71.338	UQP99861.1	1.03e-136	71.338	UQQ12777.1	3.18e-137	71.656	UQQ16932.1	1.59e-137	71.656
	HpaA	Xanthomonas citri pv. fuscans	4834-R	GenBank	Merda et al., 2016	CDF60055.1	XFF4834R_chr03890	UQQ05226.1	4.37e-80	56.569	UQP95299.1	4.34e-80	56.569	UQQ02919.1	1.15e-75	52.555	UQP99860.1	1.14e-75	52.555	UQQ11176.1	4.48e-80	56.569	UQQ16303.1	4.32e-80	56.569
	HrcS	Xanthomonas citri pv. fuscans	4834-R	GenBank	Merda et al., 2016	CDF60056.1	XFF4834R_chr03900	UQQ05227.1	6.69e-55	96.512	UQP95298.1	6.65e-55	96.512	UQQ02920.1	1.78e-55	97.674	UQP99859.1	1.78e-55	97.674	UQQ11177.1	1.76e-55	97.674	UQQ16304.1	1.7e-55	97.674
	HrcR	Xanthomonas citri pv. fuscans	4834-R	GenBank	Merda et al., 2016	CDF60057.1	XFF4834R_chr03910	UQQ05228.1	2.06e-150	95.794	UQP95297.1	2.05e-150	95.794	UQQ02921.1	2.15e-150	95.794	UQP99858.1	2.15e-150	95.794	UQQ11178.1	2.12e-150	95.794	UQQ16305.1	2.04e-150	95.794
	HrcQ	Xanthomonas citri pv. fuscans	4834-R	GenBank	Merda et al., 2016	CDF60058.1	XFF4834R_chr03920	UQQ08745.1	3.06e-136	68.75	UQP96018.1	3.04e-136	68.75	UQQ04478.1	4.37e-136	68.421	UQQ00305.1	4.37e-136	68.421	UQQ12778.1	3.15e-135	68.421	UQQ16933.1	3.03e-136	68.75
	HpaP	Xanthomonas citri pv. fuscans	4834-R	GenBank	Merda et al., 2016	CDF60059.1	XFF4834R_chr03930	UQQ05229.1	1.03e-76	60.094	UQP95296.1	1.02e-76	60.094	UQQ02922.1	4.68e-77	60.563	UQP99857.1	4.68e-77	60.563	UQQ11179.1	2.42e-77	60.563	UQQ16306.1	2.34e-77	60.563
	HrcV	Xanthomonas citri pv. fuscans	4834-R	GenBank	Merda et al., 2016	CDF60060.1	XFF4834R_chr03940	UQQ05230.1	0	93.427	UQP95295.1	0	93.427	UQQ02923.1	0	93.427	UQP99856.1	0	93.427	UQQ11180.1	0	93.427	UQQ16307.1	0	93.427
	HrcU	Xanthomonas citri pv. fuscans	4834-R	GenBank	Merda et al., 2016	CDF60061.1	XFF4834R_chr03950	UQQ05231.1	0	82.353	UQP95294.1	0	82.353	UQQ02924.1	0	79.832	UQP99855.1	0	79.832	UQQ11181.1	0	82.633	UQQ16308.1	0	82.633
	HrpB1	Xanthomonas citri pv. fuscans	4834-R	GenBank	Merda et al., 2016	CDF60062.1	XFF4834R_chr03960	UQQ05232.1	8.6e-82	82.781	UQP95293.1	8.55e-82	82.781	UQQ02925.1	4.54e-82	82.781	UQP99854.1	4.54e-82	82.781	UQQ11182.1	8.83e-82	82.781	UQQ16309.1	8.52e-82	82.781
	HrpB2	Xanthomonas citri pv. fuscans	4834-R	GenBank	Merda et al., 2016	CDF60063.1	XFF4834R_chr03970	UQQ05233.1	1.51e-76	83.846	UQP95292.1	1.5e-76	83.846	UQQ02926.1	8.5e-79	86.154	UQP99853.1	8.5e-79	86.154	UQQ11183.1	1.55e-76	83.846	UQQ16310.1	1.5e-76	83.846
	HrcJ	Xanthomonas citri pv. fuscans	4834-R	GenBank	Merda et al., 2016	CDF60064.1	XFF4834R_chr03980	UQQ05234.1	7.61e-150	85.433	UQP95291.1	7.55e-150	85.433	UQQ02927.1	3.1e-144	83.613	UQP99852.1	3.1e-144	83.613	UQQ11184.1	7.81e-150	85.433	UQQ16311.1	7.53e-150	85.433
	HrpB4	Xanthomonas citri pv. fuscans	4834-R	GenBank	Merda et al., 2016	CDF60065.1	XFF4834R_chr03990	UQQ08746.1	6e-97	68.9	UQP96017.1	5.96e-97	68.9	UQQ02928.1	2.64e-95	69.378	UQP99851.1	2.64e-95	69.378	UQQ12779.1	6.16e-97	68.9	UQQ16934.1	5.94e-97	68.9
	HrpB5/HrcL	Xanthomonas citri pv. fuscans	4834-R	GenBank	Merda et al., 2016	CDF60066.1	XFF4834R_chr04000	UQQ05235.1	3.6e-109	79.828	UQP95290.1	3.57e-109	79.828	UQQ02929.1	8.15e-102	81.498	UQP99850.1	8.14e-102	81.498	UQQ11185.1	3.69e-109	79.828	UQQ16312.1	3.56e-109	79.828
	HrcN	Xanthomonas citri pv. fuscans	4834-R	GenBank	Merda et al., 2016	CDF60067.1	XFF4834R_chr04010	UQQ05236.1	0	91.403	UQP95289.1	0	91.403	UQQ02930.1	0	91.629	UQP99849.1	0	91.629	UQQ11186.1	0	91.403	UQQ16313.1	0	91.403
	HrpB7	Xanthomonas citri pv. fuscans	4834-R	GenBank	Merda et al., 2016	CDF60068.1	XFF4834R_chr04020	UQQ05237.1	4.78e-52	68.072	UQP95288.1	4.74e-52	68.072	UQQ02931.1	2.42e-55	69.88	UQP99848.1	2.42e-55	69.88	UQQ11187.1	4.9e-52	68.072	UQQ16314.1	4.73e-52	68.072
	HrcT	Xanthomonas citri pv. fuscans	4834-R	GenBank	Merda et al., 2016	CDF60069.1	XFF4834R_chr04030	UQQ05238.1	1.31e-163	87.681	UQP95287.1	1.3e-163	87.681	UQQ02932.1	1.37e-163	87.681	UQP99847.1	1.37e-163	87.681	UQQ11188.1	1.35e-163	87.681	UQQ16315.1	1.3e-163	87.681
	HrcC	Xanthomonas citri pv. fuscans	4834-R	GenBank	Merda et al., 2016	CDF60070.1	XFF4834R_chr04040	UQQ05239.1	0	84.641	UQP95286.1	0	84.641	UQQ02933.1	0	84.641	UQP99846.1	0	84.641	UQQ11189.1	0	84.641	UQQ16316.1	0	84.477
	XopA	MULTISPECIES [Xanthomonas]	-	RefSeq	Costa et al., 2024	WP_011346111.1	-	UQQ08747.1	4.9e-08	38	UQP96016.1	4.87e-08	38	UQQ04479.1	5.1e-08	38	UQQ00304.1	5.1e-08	38	UQQ12780.1	5.03e-08	38	UQQ16935.1	4.85e-08	38
	HpaH	Xanthomonas citri pv. fuscans	4834-R	GenBank	Merda et al., 2016	CDF60073.1	XFF4834R_chr04080	-	-	-	-	-	-	-	-	-	-	-	-	-	-	-	-	-	-
	XopF1	Xanthomonas euvesicatoria	-	RefSeq	Costa et al., 2024	WP_011346095.1	-	UQQ05220.1	0	68.516	UQP95305.1	0	68.516	UQQ02913.1	0	68.366	UQP99866.1	0	68.366	UQQ11171.1	0	68.366	UQQ16298.1	0	68.366
	XopM	MULTISPECIES [Xanthomonas]	-	RefSeq	Costa et al., 2024	WP_011346113.1	-	UQQ05240.1	0	66.731	UQP95285.1	0	66.731	UQQ02934.1	0	66.923	UQP99845.1	0	66.923	UQQ12782.1	0	66.731	UQQ16317.1	0	66.923
	HrpW	MULTISPECIES [Xanthomonas]	-	RefSeq	Costa et al., 2024	WP_005926112.1	-	UQQ05221.1 (QC = 64%)	1e-86	59.07	UQP95304.1 (QC = 64%)	1e-86	59.07	UQQ02914.1 (QC = 64%)	2e-86	59.07	UQP99865.1 (QC = 64%)	2e-86	59.07	UQQ11172.1 (QC = 64%)	2e-86	59.07	UQQ16299.1 (QC = 64%)	2e-86	59.07
	HpaR2	Xanthomonas campestris pv. campestris	8004	GenBank	Li et al., 2014	AAY50710.1	XC_3669	UQQ07921.1	0	92.17	UQP92623.1	0	92.17	UQQ01876.1	0	92.17	UQP97005.1	0	92.17	UQQ10127.1	0	92.17	UQQ15283.1	0	92.17
	HpaS	Xanthomonas campestris pv. campestris	8004	GenBank	Li et al., 2014	AAY50711.1	XC_3670	UQQ07922.1	0	93.995	UQP92622.1	0	93.995	UQQ01877.1	0	93.995	UQP97004.1	0	93.995	UQQ10128.1	0	93.995	UQQ15284.1	0	93.995
	HrpX	Xanthomonas citri pv. citri	306	GenBank	Guo et al., 2011	AAM36137.1	XAC1266	UQQ08803.1	0	94.678	UQP95962.1	0	94.678	UQQ04532.1	0	94.678	UQQ00252.1	0	94.678	UQQ12847.1	0	94.678	UQQ16993.1	0	94.678
	HrpG	Xanthomonas citri pv. citri	306	GenBank	Guo et al., 2011	AAM36136.1	XAC1265	UQQ05898.1	3.68e-159	83.27	UQP94623.1	3.66e-159	83.27	UQQ03625.1	1.15e-159	83.27	UQP99153.1	1.15e-159	83.27	UQQ11877.1	1.13e-159	83.27	UQQ13331.1	1.09e-159	83.27
	VemR	Xanthomonas campestris pv. campestris	8004	GenBank	Li et al., 2023	AAY49307.1	XC_2252	UQQ06688.1	3e-92	99.21	UQP94284.1	3e-92	99.21	UQQ00665.1	3e-92	99.21	UQP98216.1	3e-92	99.21	UQQ08981.1	3e-92	99.21	UQQ14056.1	3e-92	99.21
	Hpa2	Xanthomonas citri pv. citri	306	GenBank	Guo et al., 2011	AAM35308.1	XAC0417	UQQ08748.1	1.06e-86	92.683	UQP96015.1	1.05e-86	92.683	UQQ04480.1	1.1e-86	92.683	UQQ00303.1	1.1e-86	92.683	UQQ12781.1	1.09e-86	92.683	UQQ16936.1	1.05e-86	92.683
	HpaT	Xanthomonas translucens	-	RefSeq	Costa et al., 2024	WP_058196718.1	-	-	-	-	-	-	-	-	-	-	-	-	-	-	-	-	-	-	-
T5SS - Va	EstA	Xanthomonas oryzae pv. oryzae	KACC 10331	GenBank	Alvarez-Martinez et al., 2021	AAW76624.1	XOO3370	UQQ08620.1	0	90.99	UQP96142.1	0	90.99	UQQ04687.1	0	90.99	UQQ00439.1	0	90.99	UQQ12995.1	0	90.81	UQQ16804.1	0	90.81
	YapH	Xanthomonas citri pv. citri	306	GenBank	Alvarez-Martinez et al., 2021; Chauhan et al., 2016	AAM37004.1	XAC2151	UQQ06621.1	0	81.12	UQP94217.1	0	81.12	UQQ00586.1	0	80.75	UQP98295.1	0	80.78	UQQ08912.1	0	81.37	-	-	-
T5SS - Vb	XacFhaB (TpsA)	Xanthomonas citri pv. citri	306	GenBank	Alvarez-Martinez et al., 2021	AAM36677.1	XAC1815	WP_224096797.1	0	74.04	WP_224096797.1	0	74.04	-	-	-	-	-	-	-	-	-	-	-	-
	XacFhaC (TpsB)	Xanthomonas citri pv. citri	306	GenBank	Alvarez-Martinez et al., 2021	AAM36676.1	XAC1814	UQQ06830.1	0	93.11	UQP93713.1	0	93.11	UQQ00788.1	0	92.58	UQP98094.1	0	92.58	UQQ09105.1	0	93.11	-	-	-
T5SS - Vc	XadA	Xanthomonas oryzae pv. oryzae	-	GenBank	Ray et al., 2002; Das et al., 2009	AAG01335.1	-	UQQ07842.1 (XadA homolog 1)	0	50.04	UQP92702.1 (XadA homolog 1)	0	50.04	UQQ01800.1 (XadA homolog 1)	0	49.84	UQP97081.1 (XadA homolog 1)	0	49.84	UQQ10050.1 (XadA homolog 1)	0	49.84	UQQ15210.1 (XadA homolog 1)	0	49.84
								UQQ07840.1 (XadA homolog 2)	0	52.85	UQP92704.1 (XadA homolog 2)	0	52.85	UQQ01798.1 (XadA homolog 2)	0	52.85	UQP97083.1 (XadA homolog 2)	0	52.85	UQQ10048.1 (XadA homolog 2)	0	52.71	UQQ15208.1 (XadA homolog 2)	0	52.71
								UQQ08731.1 (XadA homolog 3)	2e-110	44.02	UQP96033.1 (XadA homolog 3)	2e-110	44.02	UQQ02757.1 (XadA homolog 3)	4e-110	44.02	UQQ00023.1 (XadA homolog 3)	4e-110	44.02	UQQ11018.1 (XadA homolog 3)	4e-110	44.02	UQQ16146.1 (XadA homolog 3)	4e-110	44.02
																				UQQ11868.1 (XadA homolog 4)	2e-33	32.08
QC = Query cover
In red: %Ident < 40%

## Sheet: 1B
1B. Results of the blastp search for the type III effectors.
The accession numbers were retrieved from EuroXanth Dokuwiki [visited on: june 2024] (Costa et al., 2024)		Xap 2626			Xap 33			Xaj 1317			Xaj 2499			Xac 1846			Xac 3978
T3E	Protein ID	Protein ID	E-value	% identity	Protein ID	E-value	% identity	Protein ID	E-value	% identity	Protein ID	E-value	% identity	Protein ID	E-value	% identity	Protein ID	E-value	% identity
AvrBs1	WP_011037255.1	-	-	-	-	-	-	-	-	-	-	-	-	-	-	-	UQQ14169.1	0	69.029
AvrBs2	WP_039418336.1	UQQ04828.1	0	75.245	UQP95697.1	0	75.245	UQQ02420.1	0	75.385	UQP96462.1	0	75.385	UQQ10741.1	0	75.385	UQQ15876.1	0	75.524
AvrBs3	WP_011052943.1	-	-	-	-	-	-	-	-	-	-	-	-	-	-	-	UQQ17140.1	0	80.762
XopB	WP_039417318.1	-	-	-	-	-	-	-	-	-	-	-	-	-	-	-	-	-	-
XopC1	WP_011347616.1	-	-	-	-	-	-	-	-	-	-	-	-	-	-	-	-	-	-
XopC2	WP_041183113.1	-	-	-	-	-	-	-	-	-	-	-	-	-	-	-	-	-	-
XopD	WP_228949438.1	-	-	-	-	-	-	-	-	-	-	-	-	-	-	-	-	-	-
XopE1	WP_011345998.1	-	-	-	-	-	-	-	-	-	-	-	-	-	-	-	-	-	-
XopE2	WP_011347479.1	-	-	-	-	-	-	-	-	-	-	-	-	UQQ12794.1	0	87.43	UQQ17154.1	0	87.43
XopE3 - chromosome	WP_011052114.1	UQQ06706.1	0	98.315	UQP96239.1	0	98.315	-	-	-	-	-	-	-	-	-	-	-	-
XopE3 - plasmid	WP_011052114.1	UQQ04786.1	0	98.31	-	-	-	-	-	-	-	-	-	-	-	-	-	-	-
XopE4	WP_244170787.1	-	-	-	-	-	-	-	-	-	-	-	-	-	-	-	-	-	-
XopE5	WP_260607984.1	-	-	-	-	-	-	-	-	-	-	-	-	-	-	-	-	-	-
XopF1	WP_011346095.1	UQQ05220.1	0	68.516	UQP95305.1	0	68.516	UQQ02913.1	0	68.366	UQP99866.1	0	68.366	UQQ11171.1	0	68.366	UQQ16298.1	0	68.366
XopF2	WP_011348008.1	-	-	-	-	-	-	-	-	-	-	-	-	-	-	-	-	-	-
XopF3	WP_039005675.1	-	-	-	-	-	-	-	-	-	-	-	-	-	-	-	-	-	-
XopG1	WP_011346758.1	-	-	-	-	-	-	-	-	-	-	-	-	-	-	-	-	-	-
XopG2	WP_011038360.1	UQQ07713.1	5.19e-136	89.268	UQP92832.1	5.16e-136	89.268	-	-	-	-	-	-	UQQ09895.1	1.76e-135	88.78	UQQ15076.1	1.7e-135	88.78
XopG3	WP_084217840.1	-	-	-	-	-	-	UQQ03530.1	4.88e-149	93.868	UQP99248.1	4.88e-149	93.868	UQQ11758.1	4.81e-149	93.868	UQQ13201.1	4.64e-149	93.868
XopH1	WP_011345706.1	-	-	-	-	-	-	-	-	-	-	-	-	-	-	-	UQQ14167.1	0	94.944
XopH2	WP_010377341.1	-	-	-	-	-	-	-	-	-	-	-	-	-	-	-	-	-	-
XopI1	WP_011346406.1	-	-	-	-	-	-	-	-	-	-	-	-	-	-	-	-	-	-
XopI2	WP_010367684.1	-	-	-	-	-	-	-	-	-	-	-	-	-	-	-	-	-	-
XopJ1	WP_011347382.1	-	-	-	-	-	-	-	-	-	-	-	-	-	-	-	-	-	-
XopJ2	WP_074052319.1	-	-	-	-	-	-	-	-	-	-	-	-	-	-	-	-	-	-
XopJ3	WP_011346137.1	-	-	-	-	-	-	-	-	-	-	-	-	-	-	-	-	-	-
XopJ4	WP_008572727.1	-	-	-	-	-	-	-	-	-	-	-	-	-	-	-	-	-	-
XopJ5	WP_228442257.1	-	-	-	-	-	-	-	-	-	-	-	-	-	-	-	-	-	-
XopJ6	WP_196765268.1	-	-	-	-	-	-	-	-	-	-	-	-	-	-	-	-	-	-
XopK	WP_027703763.1	UQQ08602.1	0	60.68	UQP96159.1	0	60.68	UQQ04671.1	0	60.632	UQQ00456.1	0	60.632	UQQ09631.1	0	60.801	UQQ17117.1	0	60.632
XopL	WP_218498620.1	UQQ07426.1	0	80.357	UQP93120.1	0	80.357	UQQ01378.1	0	80.179	UQP97504.1	0	80.179	UQQ09646.1	0	80.179	UQQ14841.1	0	80.357
XopM	WP_011346113.1	UQQ05240.1	0	66.731	UQP95285.1	0	66.731	UQQ02934.1	0	66.923	UQP99845.1	0	66.923	UQQ12782.1	0	66.731	UQQ16317.1	0	66.923
XopN	WP_011348010.1	UQQ07178.1	0	90.723	UQP93367.1	0	90.723	UQQ01130.1	0	90.723	UQP97753.1	0	90.723	UQQ09391.1	0	90.723	UQQ14587.1	0	90.723
XopO	WP_011346566.1	-	-	-	-	-	-	-	-	-	-	-	-	-	-	-	-	-	-
XopP	WP_104613784.1	-	-	-	-	-	-	-	-	-	-	-	-	-	-	-	-	-	-
XopQ	WP_011349176.1	UQQ08792.1	1.72e-178	63.659	UQP95972.1	1.71e-178	63.659	UQQ04523.1	1.62e-179	64.16	UQQ00261.1	1.62e-179	64.16	UQQ12835.1	1.59e-179	64.16	UQQ16981.1	1.43e-179	64.16
XopR	WP_011260681.1	-	-	-	-	-	-	-	-	-	-	-	-	-	-	-	-	-	-
XopS	WP_039418869.1	-	-	-	-	-	-	-	-	-	-	-	-	-	-	-	-	-	-
XopT	WP_199285673.1	-	-	-	-	-	-	-	-	-	-	-	-	-	-	-	-	-	-
XopU	WP_011408937.1	-	-	-	-	-	-	-	-	-	-	-	-	-	-	-	-	-	-
XopV	WP_011409498.1	UQQ05360.1	6.33e-125	60.383	UQP95166.1	6.29e-125	60.383	UQQ03058.1	6.59e-125	60.383	UQP99720.1	6.59e-125	60.383	-	-	-	-	-	-
XopW	WP_228329674.1	-	-	-	-	-	-	-	-	-	-	-	-	-	-	-	-	-	-
XopX	WP_011346212.1	UQQ05290.1	0	93.191	UQP95236.1	0	93.191	UQQ02984.1	0	93.05	UQP99795.1	0	93.05	UQQ11237.1	0	93.05	UQQ16366.1	0	93.05
XopY	WP_011408080.1	-	-	-	-	-	-	-	-	-	-	-	-	-	-	-	-	-	-
XopZ1	WP_011259177.1	UQQ06649.1	0	83.501	UQP94245.1	0	83.501	UQQ00624.1	0	83.646	UQP98257.1	0	83.646	UQQ08941.1	0	83.646	UQQ14095.1	0	83.501
XopZ2	WP_039421390.1	-	-	-	-	-	-	-	-	-	-	-	-	-	-	-	-	-	-
XopAA	WP_041855088.1	-	-	-	-	-	-	-	-	-	-	-	-	-	-	-	-	-	-
XopAB	WP_011409110.1	-	-	-	-	-	-	-	-	-	-	-	-	-	-	-	-	-	-
XopAC	WP_011269629.1	-	-	-	-	-	-	-	-	-	-	-	-	-	-	-	-	-	-
XopAD	WP_011409710.1	-	-	-	-	-	-	-	-	-	-	-	-	-	-	-	-	-	-
XopAE	WP_011050288.1	-	-	-	-	-	-	-	-	-	-	-	-	-	-	-	-	-	-
XopAF1	WP_008577605.1	UQQ07130.1	2.03e-141	83.945	UQP93414.1	2.02e-141	83.945	-	-	-	-	-	-	UQQ10016.1	2.04e-140	83.486	UQQ14530.1	1.97e-140	83.486
XopAF2	WP_227479740.1	UQQ06596.1	6.06e-82	53.086	UQP94191.1	6.02e-82	53.086	-	-	-	-	-	-	UQQ11854.1	6.53e-81	48.11	UQQ13317.1	6.17e-80	48.611
XopAG1	WP_272820829.1	-	-	-	-	-	-	-	-	-	-	-	-	-	-	-	-	-	-
XopAG2	WP_007970248.1	-	-	-	-	-	-	-	-	-	-	-	-	UQQ11285.1	0	84.843	-	-	-
XopAH	WP_011037263.1	-	-	-	-	-	-	-	-	-	-	-	-	-	-	-	-	-	-
XopAI	WP_011052119.1	-	-	-	-	-	-	UQQ01981.1	1.2e-162	76.768	UQP96900.1	1.2e-162	76.768	-	-	-	UQQ15388.1	1.15e-162	76.768
XopAJ	WP_014504815.1	-	-	-	-	-	-	-	-	-	-	-	-	-	-	-	-	-	-
XopAK	WP_269466020.1	-	-	-	-	-	-	-	-	-	-	-	-	-	-	-	-	-	-
XopAL1	WP_274360846.1	-	-	-	-	-	-	-	-	-	-	-	-	-	-	-	-	-	-
XopAL2	WP_012437264.1	-	-	-	-	-	-	-	-	-	-	-	-	-	-	-	-	-	-
XopAM	WP_012438997.1	-	-	-	-	-	-	-	-	-	-	-	-	-	-	-	-	-	-
XopAO	WP_162267513.1	-	-	-	-	-	-	-	-	-	-	-	-	-	-	-	-	-	-
XopAP	WP_236504155.1	-	-	-	-	-	-	-	-	-	-	-	-	-	-	-	-	-	-
XopAQ	WP_233366621.1	-	-	-	-	-	-	-	-	-	-	-	-	-	-	-	-	-	-
XopAR	APO95022.1	-	-	-	-	-	-	-	-	-	-	-	-	-	-	-	-	-	-
XopAS	WP_229015407.1	-	-	-	-	-	-	-	-	-	-	-	-	-	-	-	-	-	-
XopAT	AEL06363.1	UQQ05183.1	2.41e-72	60.914	UQP95342.1	2.39e-72	60.914	-	-	-	-	-	-	-	-	-	-	-	-
XopAU	WP_041855031.1	-	-	-	-	-	-	-	-	-	-	-	-	-	-	-	-	-	-
XopAV1	WP_065628638.1	-	-	-	-	-	-	-	-	-	-	-	-	-	-	-	-	-	-
XopAV2 - 1	WP_011269951.1	UQQ05803.1	1.08e-129	93.043	UQP94719.1	1.07e-129	93.043	UQQ03533.1	3.46e-129	92.609	UQP99245.1	3.46e-129	92.609	UQQ11761.1	3.41e-129	92.609	UQQ13204.1	3.29e-129	92.609
XopAV2 - 2	WP_011269951.1	UQQ05802.1	2e-67	50.86	UQP94720.1	2e-67	50.86	UQQ03532.1	3e-67	50.86	UQP99246.1	3e-67	50.86	UQQ11760.1	3e-67	50.86	UQQ13203.1	2e-67	50.86
XopAW	WP_011348129.1	UQQ07313.1	3.82e-113	95.475	UQP93233.1	3.79e-113	95.475	UQQ01258.1	1.53e-112	95.023	UQP97625.1	1.53e-112	95.023	UQQ09525.1	1.51e-112	95.023	UQQ14719.1	1.45e-112	95.023
XopAX	WP_041854960.1	-	-	-	-	-	-	-	-	-	-	-	-	-	-	-	-	-	-
XopAZ - 1	WP_104549896.1	UQQ06012.1	3.74e-104	91.083	UQP94508.1	3.72e-104	91.083	UQQ03718.1	7.37e-103	90.446	UQP99060.1	7.37e-103	90.446	UQQ11964.1	3.84e-104	91.083	UQQ13418.1	3.7e-104	91.083
XopAZ - 2	WP_104549896.1	UQQ07147.1	2e-33	43.84	UQP93397.1	2e-33	43.84	UQQ01100.1	9e-35	44.52	UQP97783.1	9e-35	44.52	UQQ09361.1	5e-34	44.52	UQQ14560.1	4e-34	44.52
XopBA	WP_227478587.1	UQQ05363.1	0	67.706	UQP95163.1	0	67.706	-	-	-	-	-	-	-	-	-	-	-	-
XopBB	WP_251761698.1	-	-	-	-	-	-	-	-	-	-	-	-	-	-	-	-	-	-
XopBG	WP_145953988.1	-	-	-	-	-	-	-	-	-	-	-	-	-	-	-	-	-	-
AvrXccA1	WP_011039290.1	-	-	-	-	-	-	-	-	-	-	-	-	-	-	-	-	-	-
AvrXccA2	WP_274318562.1	UQQ08852.1	0	84.646	UQP96224.1	0	84.646	UQQ04570.1	0	84.444	UQQ00216.1	0	84.444	UQQ12929.1	0	85.095	UQQ17075.1	0	85.095

## Sheet: 1C
1C. Results of the blastp search for the Sec and Tat pathways components.
The accession numbers were retrieved from the EcoCyc database. [visited on: april 2024] (Karp et al., 2014)									Xap 2626			Xap 33			Xaj 1317			Xaj 2499			Xac 1846			Xac 3978
Pathway	Protein	Species	Strain	Substrain	File source	Reference	Protein ID	CDS Locus tag	Protein ID	E-value	% identity	Protein ID	E-value	% identity	Protein ID	E-value	% identity	Protein ID	E-value	% identity	Protein ID	E-value	% identity	Protein ID	E-value	% identity
Sec	SecA	Escherichia coli	K-12	MG1655	GenBank	Karp et al., 2014	AAC73209.1	b0098	UQQ05512.1	0	60.59	UQP95014.1	0	60.59	UQQ03219.1	0	60.699	UQP99559.1	0	60.699	UQQ11472.1	0	60.371	UQQ16604.1	0	60.48
	SecB	Escherichia coli	K-12	MG1655	GenBank	Karp et al., 2014	AAC76633.1	b3609	UQQ04961.1	4.02e-45	47.143	UQP95565.1	3.99e-45	47.143	UQQ02637.1	4.18e-45	47.143	UQQ00143.1	4.18e-45	47.143	UQQ10894.1	4.17e-45	47.143	UQQ16024.1	3.94e-45	47.143
	SecD	Escherichia coli	K-12	MG1655	GenBank	Karp et al., 2014	AAC73511.1	b0408	UQQ06313.1	6.61e-162	41.789	UQP93909.1	6.56e-162	41.789	UQQ04070.1	6.87e-162	41.789	UQP98706.1	6.87e-162	41.789	UQQ09171.1	6.78e-162	41.789	UQQ14336.1	6.54e-162	41.789
	SecE	Escherichia coli	K-12	MG1655	GenBank	Karp et al., 2014	AAC76955.1	b3981	UQQ05648.1 (QC = 63%)	1.14e-12	45	UQP94878.1 (QC = 63%)	1.14e-12	45	UQQ03356.1 (QC = 63%)	7.23e-13	45	UQP99422.1 (QC = 63%)	7.22e-13	45	UQQ11605.1 (QC = 63%)	1e-12	45	UQQ16736.1 (QC = 63%)	9.66e-13	45
	SecF	Escherichia coli	K-12	MG1655	GenBank	Karp et al., 2014	AAC73512.1	b0409	UQQ06314.1	2.27e-60	38.722	UQP93910.1	2.25e-60	38.722	UQQ04071.1	3.29e-60	38.722	UQP98705.1	3.29e-60	38.722	UQQ09170.1	3.25e-60	38.722	UQQ14335.1	3.13e-60	38.722
	SecG	Escherichia coli	K-12	MG1655	GenBank	Karp et al., 2014	AAC76207.1	b3175	UQQ06179.1	9.47e-10	37.5	UQP94339.1	9.41e-10	37.5	UQQ03889.1 (QC = 59%)	1.54e-09	49.231	UQP98889.1 (QC = 59%)	1.54e-09	49.231	UQQ09309.1	9.72e-10	37.5	UQQ14464.1	9.38e-10	37.5
	SecY	Escherichia coli	K-12	MG1655	GenBank	Karp et al., 2014	AAC76325.1	b3300	UQQ05680.1	0	59.954	UQP94846.1	0	59.954	UQQ03387.1	0	60.185	UQP99391.1	0	60.185	UQQ11637.1	0	60.185	UQQ16768.1	0	60.185
	YajC	Escherichia coli	K-12	MG1655	GenBank	Karp et al., 2014	AAC73510.1	b0407	UQQ06312.1	1.14e-25	40.741	UQP93908.1	1.13e-25	40.741	UQQ04069.1	1.19e-25	40.741	UQP98707.1	1.18e-25	40.741	UQQ09172.1	1.17e-25	40.741	UQQ14337.1	1.13e-25	40.741
Tat	TatA	Escherichia coli	K-12	W3110	GenBank	Karp et al., 2014	BAE77465.1	-	UQQ08688.1	2.68e-10	45.946	UQP96074.1	2.67e-10	45.946	UQQ02324.1	2.79e-10	45.946	UQP96557.1	2.79e-10	45.946	UQQ13068.1	2.75e-10	45.946	UQQ16873.1	2.66e-10	45.946
	TatB	Escherichia coli	K-12	W3110	GenBank	Karp et al., 2014	BAE77464.1	-	UQQ08393.1 (QC = 53%)	3.29e-12	41.304	UQP95861.1 (QC = 53%)	3.26e-12	41.304	UQQ02323.1 (QC = 53%)	2.1e-12	41.304	UQP96558.1 (QC = 53%)	2.1e-12	41.304	UQQ10565.1 (QC = 53%)	1.91e-12	41.304	UQQ15706.1 (QC = 53%)	1.84e-12	41.304
	TatC	Escherichia coli	K-12	W3110	GenBank	Karp et al., 2014	BAE77463.1	-	UQQ08392.1	3.62e-75	50.855	UQP95862.1	3.6e-75	50.855	UQQ02322.1	2.9e-75	50.855	UQP96559.1	2.9e-75	50.855	UQQ10564.1	3.71e-75	50.855	UQQ15705.1	3.58e-75	50.855
	TatE	Escherichia coli	K-12	W3110	GenBank	Karp et al., 2014	BAA35270.1	-	-	-	-	-	-	-	-	-	-	-	-	-	-	-	-	-	-	-
QC = Query cover
In red: %Ident < 40%

## Sheet: Bibliography
References of the Supplementary Table 1A, 1B and 1C
Alvarez-Martinez, C. E., Sgro, G. G., Araujo, G. G., Paiva, M. R. N., Matsuyama, B. Y., Guzzo, C. R., Andrade, M. O., & Farah, C. S. (2021). Secrete or perish: The role of secretion systems in Xanthomonas biology. In Computational and Structural Biotechnology Journal (Vol. 19, pp. 279–302). Elsevier B.V. https://doi.org/10.1016/j.csbj.2020.12.020
Chauhan, N., Wrobel, A., Skurnik, M., & Leo, J. C. (2016). Yersinia adhesins: An arsenal for infection. In Proteomics - Clinical Applications (Vol. 10, Issues 9–10, pp. 949–963). Wiley-VCH Verlag. https://doi.org/10.1002/prca.201600012
Costa, J., Pothier, J. F., Bosis, E., Boch, J., Kölliker, R., & Koebnik, R. (2024). A Community-Curated DokuWiki Resource on Diagnostics, Diversity, Pathogenicity, and Genetic Control of Xanthomonads. Molecular Plant-Microbe Interactions, 37(3), 347–353. https://doi.org/10.1094/MPMI-11-23-0184-FI
Das, A., Rangaraj, N., & Sonti, R. V. (2009). Multiple Adhesin-Like Functions of Xanthomonas oryzae pv. oryzae Are Involved in Promoting Leaf Attachment, Entry, and Virulence on Rice. / 73 MPMI, 22(1), 73–85. https://doi.org/10.1094/MPMI
Filloux, A. (2004). The underlying mechanisms of type II protein secretion. In Biochimica et Biophysica Acta - Molecular Cell Research (Vol. 1694, Issues 1-3 SPEC.ISS., pp. 163–179). https://doi.org/10.1016/j.bbamcr.2004.05.003
Karp, P. D., Weaver, D., Paley, S., Fulcher, C., Kubo, A., Kothari, A., Krummenacker, M., Subhraveti, P., Weerasinghe, D., Gama-Castro, S., Huerta, A. M., Muñiz-Rascado, L., Bonavides-Martinez, C., Weiss, V., Peralta-Gil, M., Santos-Zavaleta, A., Schröder, I., Mackie, A., Gunsalus, R., Collado-Vides, J., Keseler, I. M., & Paulsen, I. (2014). The EcoCyc Database. EcoSal Plus, 6(1). https://doi.org…
Peixoto Fonseca, N., Patané, J. S. L., Varani, A. M., Felestrino, É. B., Caneschi, W. L., Sanchez, A. B., Cordeiro, I. F., Lemes, C. G. de C., Assis, R. de A. B., Garcia, C. C. M., Belasque, J., Martins, J., Facincani, A. P., Ferreira, R. M., Jaciani, F. J., de Almeida, N. F., Ferro, J. A., Moreira, L. M., & Setubal, J. C. (2019). Analyses of Seven New Genomes of Xanthomonas citri pv. aurantifoli…
Guo, Y., Figueiredo, F., Jones, J., & Wang, N. (2011). HrpG and HrpX Play Global Roles in Coordinating Different Virulence Traits of Xanthomonas axonopodis pv. citri. / 649 MPMI, 24(6), 649–661. https://doi.org/10.1094/MPMI
Li, R. F., Lu, G. T., Li, L., Su, H. Z., Feng, G. fang, Chen, Y., He, Y. Q., Jiang, B. Le, Tang, D. J., & Tang, J. L. (2014). Identification of a putative cognate sensor kinase for the two-component response regulator HrpG, a key regulator controlling the expression of the hrp genes in Xanthomonas campestris pv. campestris. Environmental Microbiology, 16(7), 2053–2071. https://doi.org/10.1111/146…
Li, R. F., Peng, J. L., Liu, Q. Q., Chang, Z., Huang, Y. X., Tang, J. L., & Lu, G. T. (2023). Xanthomonas campestris VemR enhances the transcription of the T3SS key regulator HrpX via physical interaction with HrpG. Molecular Plant Pathology, 24(3), 232–247. https://doi.org/10.1111/mpp.13293
Liu, F., McDonald, M., Schwessinger, B., Joe, A., Pruitt, R., Erickson, T., Zhao, X., Stewart, V., & Ronald, P. C. (2019). Variation and inheritance of the Xanthomonas raxX-raxSTAB gene cluster required for activation of XA21-mediated immunity. Molecular Plant Pathology, 20(5), 656–672. https://doi.org/10.1111/mpp.12783
Luu, D. D., Joe, A., Chen, Y., Parys, K., Bahar, O., Pruitt, R., Chan, L. J. G., Petzold, C. J., Long, K., Adamchak, C., Stewart, V., Belkhadir, Y., & Ronald, P. C. (2019). Biosynthesis and secretion of the microbial sulfated peptide RaxX and binding to the rice XA21 immune receptor. Proceedings of the National Academy of Sciences of the United States of America, 116(17), 8525–8534. https://doi.o…
Merda, D., Bonneau, S., Guimbaud, J., Durand, K., Brin, C., Boureau, T., & Fischer-Le Saux, M. (2016). Recombination-prone bacterial strains form a reservoir from which epidemic clones emerge in agroecosystems. Environmental Microbiology Reports, 8(5), 572–581. https://doi.org/10.1111/1758-2229.12397
Ray, S. K., Rajeshwari, R., Sharma, Y., & Sonti, R. V. (2002). A high-molecular-weight outer membrane protein of Xanthomonas oryzae pv.oryzae exhibits similarity to non-fimbrial adhesins of animal pathogenic bacteria and is required for optimum virulence. Molecular Microbiology, 46(3), 637–647. https://doi.org/10.1046/j.1365-2958.2002.03188.x
Szczesny, R., Jordan, M., Schramm, C., Schulz, S., Cogez, V., Bonas, U., & Büttner, D. (2010). Functional characterization of the Xcs and Xps type II secretion systems from the plant pathogenic bacterium Xanthomonas campestris pv vesicatoria. New Phytologist, 187(4), 983–1002. https://doi.org/10.1111/j.1469-8137.2010.03312.x
