# Supplementary material for: Unraveling the genomic complexity of secretion systems in the most virulent Xanthomonas arboricola pathovars
Source: PLoS One. 2025 Sep 19;20(9):e0332834. doi: 10.1371/journal.pone.0332834 (PMC12448352; doi:10.1371/journal.pone.0332834)
Supplement: S2 Table — (XLSX) [file pone.0332834.s002.xlsx]

## Sheet: FINAL
		Xap 2626						Xap 33						Xaj 1317						Xaj 2499						Xac 1846						Xac 3978
		blastp			TXSScan (macsyfinder 2.1.4 )			blastp			TXSScan (macsyfinder 2.1.4 )			blastp			TXSScan (macsyfinder 2.1.4 )			blastp			TXSScan (macsyfinder 2.1.4 )			blastp			TXSScan (macsyfinder 2.1.4 )			blastp			TXSScan (macsyfinder 2.1.4 )
		Protein ID	E-value	% identity	Protein ID	hit_gene_ref	hit_i_eval	Protein ID	E-value	% identity	Protein ID	hit_gene_ref	hit_i_eval	Protein ID	E-value	% identity	Protein ID	hit_gene_ref	hit_i_eval	Protein ID	E-value	% identity	Protein ID	hit_gene_ref	hit_i_eval	Protein ID	E-value	% identity	Protein ID	hit_gene_ref	hit_i_eval	Protein ID	E-value	% identity	Protein ID	hit_gene_ref	hit_i_eval
T1SS - RaxABC	RaxC homolog (OMP)	UQQ07762.1	0	88.889	UQQ07762.1	T1SS_omf	3.2e-79	UQP92782.1	0	88.889	UQP92782.1	T1SS_omf	3.2e-79	UQQ01716.1	0	89.116	UQQ01716.1 (REJECTED)	T1SS_omf	The quorum of mandatory genes required (3) is not reached: 1/The quorum of genes required (3) is not reached: 1	UQP97166.1	0	89.116	UQP97166.1	T1SS_omf	The quorum of mandatory genes required (3) is not reached: 1/The quorum of genes required (3) is not reached: 1	UQQ09950.1	0	88.889	UQQ09950.1	T1SS_omf	3.3e-79	UQQ15130.1	0	88.889	UQQ15130.1	T1SS_omf	3.2e-79
T1SS - HlyDB	HlyD	UQQ07790.1	1.66e-112	42.766	UQQ07790.1	T1SS_mfp	1.5e-81	UQP92754.1	1.65e-112	42.766	UQP92754.1	T1SS_mfp	1.5e-81	-	-	-	-	-	-	-	-	-	-	-	-	UQQ09980.1	8.06e-112	41.88	UQQ09980.1	T1SS_mfp	2.9e-81	UQQ15156.1	5e-112	41.88	UQQ15156.1	T1SS_mfp	3.3e-81
	HlyB	UQQ07791.1	0	60.734	UQQ07791.1	T1SS_abc	7.9e-199	UQP92753.1	0	60.734	UQP92753.1	T1SS_abc	7.9e-199	-	-	-	-	-	-	-	-	-	-	-	-	UQQ09981.1	0	61.005	UQQ09981.1	T1SS_abc	9.4e-199	UQQ15157.1	0	61.005	UQQ15157.1	T1SS_abc	9.1e-199
T1SS - PctAB	PctA	UQQ05844.1	7.8e-57	31.873	UQQ05844.1	T1SS_mfp	1.4e-28	UQP94678.1	7.74e-57	31.873	UQP94678.1	T1SS_mfp	1.4e-28	-	-	-	-	-	-	-	-	-	-	-	-	-	-	-	-	-	-	UQQ13567.1	9.98e-37	26.667	UQQ13567.1	T1SS_mfp	1.7e-26
	PctB	UQQ05845.1	0	46.475	UQQ05845.1	T1SS_abc	5.3e-124	UQP94677.1	0	46.475	UQP94677.1	T1SS_abc	5.3e-124	-	-	-	-	-	-	-	-	-	-	-	-	-	-	-	-	-	-	UQQ13568.1	1.9e-167	39.099	UQQ13568.1	T1SS_abc	5.6e-105
T2SS - Xps	XpsE	UQQ07838.1	0	97.739	UQQ07838.1	T2SS_gspE	4.7e-176	UQP92706.1	0	97.739	UQP92706.1	T2SS_gspE	4.7e-176	UQQ01796.1	0	97.565	UQQ01796.1	T2SS_gspE	4.9e-176	UQP97085.1	0	97.565	UQP97085.1	T2SS_gspE	4.9e-176	UQQ10046.1	0	97.739	UQQ10046.1	T2SS_gspE	4.8e-176	UQQ15206.1	0	97.739	UQQ15206.1	T2SS_gspE	4.6e-176
	XpsF	UQQ07837.1	0	96.296	UQQ07837.1	T2SS_gspF	4.9e-115	UQP92707.1	0	96.296	UQP92707.1	T2SS_gspF	4.9e-115	UQQ01795.1	0	96.049	UQQ01795.1	T2SS_gspF	4.3e-115	UQP97086.1	0	96.049	UQP97086.1	T2SS_gspF	4.3e-115	UQQ10045.1	0	96.296	UQQ10045.1	T2SS_gspF	5e-115	UQQ15205.1	0	96.296	UQQ15205.1	T2SS_gspF	4.9e-115
	XpsG	UQQ07836.1	6e-99	96.503	UQQ07836.1	T2SS_gspG	7.4e-20	UQP92708.1	5.96e-99	96.503	UQP92708.1	T2SS_gspG	7.4e-20	UQQ01794.1	6.24e-99	96.503	UQQ01794.1	T2SS_gspG	7.7e-20	UQP97087.1	6.24e-99	96.503	UQP97087.1	T2SS_gspG	7.7e-20	UQQ10044.1	5.34e-99	96.503	UQQ10044.1	T2SS_gspG	7.6e-20	UQQ15204.1	5.15e-99	96.503	UQQ15204.1	T2SS_gspG	7.3e-20
	XpsH	UQQ07835.1	4.42e-93	85.799	UQQ07835.1	T2SS_gspH	1.2e-18	UQP92709.1	4.39e-93	85.799	UQP92709.1	T2SS_gspH	1.2e-18	UQQ01793.1	1.33e-93	86.391	UQQ01793.1	T2SS_gspH	1.2e-18	UQP97088.1	1.33e-93	86.391	UQP97088.1	T2SS_gspH	1.2e-18	UQQ10043.1	4.54e-93	85.799	UQQ10043.1	T2SS_gspH	1.2e-18	UQQ15203.1	4.38e-93	85.799	UQQ15203.1	T2SS_gspH	1.1e-18
	XpsI	UQQ07834.1	1.52e-65	82.353	UQQ07834.1	T2SS_gspI	8.7e-14	UQP92710.1	1.51e-65	82.353	UQP92710.1	T2SS_gspI	8.6e-14	UQQ01792.1	1.31e-64	82.353	UQQ01792.1	T2SS_gspI	9e-14	UQP97089.1	1.31e-64	82.353	UQP97089.1	T2SS_gspI	9e-14	UQQ10042.1	1.56e-65	82.353	UQQ10042.1	T2SS_gspI	8.9e-14	UQQ15202.1	1.5e-65	82.353	UQQ15202.1	T2SS_gspI	8.6e-14
	XpsJ	UQQ07833.1	6.75e-132	87.56	UQQ07833.1	T2SS_gspJ	1.9e-13	UQP92711.1	6.71e-132	87.56	UQP92711.1	T2SS_gspJ	1.8e-13	UQQ01791.1	1.97e-132	87.56	UQQ01791.1	T2SS_gspJ	2.3e-13	UQP97090.1	1.97e-132	87.56	UQP97090.1	T2SS_gspJ	2.3e-13	UQQ10041.1	8.17e-133	88.038	UQQ10041.1	T2SS_gspJ	2.3e-13	UQQ15201.1	7.88e-133	88.038	UQQ15201.1	T2SS_gspJ	2.2e-13
	XpsK	UQQ07832.1	1.66e-180	89.399	UQQ07832.1	T2SS_gspK	1.2e-15	UQP92712.1	1.65e-180	89.399	UQP92712.1	T2SS_gspK	1.2e-15	UQQ01790.1	1.73e-180	89.399	UQQ01790.1	T2SS_gspK	1.2e-15	UQP97091.1	1.73e-180	89.399	UQP97091.1	T2SS_gspK	1.2e-15	UQQ10040.1	1.7e-180	89.399	UQQ10040.1	T2SS_gspK	1.2e-15	UQQ15200.1	1.64e-180	89.399	UQQ15200.1	T2SS_gspK	1.2e-15
	XpsL	UQQ07831.1	0	92.493	UQQ07831.1	T2SS_gspL	4e-26	UQP92713.1	0	92.493	UQP92713.1	T2SS_gspL	3.9e-26	UQQ01789.1	0	92.493	UQQ01789.1	T2SS_gspL	3.5e-26	UQP97092.1	0	92.493	UQP97092.1	T2SS_gspL	3.5e-26	UQQ10039.1	0	92.493	UQQ10039.1	T2SS_gspL	1.7e-26	UQQ15199.1	0	92.225	UQQ15199.1	T2SS_gspL	5.4e-26
	XpsM	UQQ07830.1	3.42e-131	92.079	UQQ07830.1	T2SS_gspM	3.9e-31	UQP92714.1	3.4e-131	92.079	UQP92714.1	T2SS_gspM	3.9e-31	UQQ01788.1	6.95e-131	92.537	UQQ01788.1	T2SS_gspM	4.6e-31	UQP97093.1	6.95e-131	92.537	UQP97093.1	T2SS_gspM	4.6e-31	UQQ10038.1	3.51e-131	92.079	UQQ10038.1	T2SS_gspM	4e-31	UQQ15198.1	3.39e-131	92.079	UQQ15198.1	T2SS_gspM	3.8e-31
	XpsC (XpsN)	UQQ07829.1	1.15e-123	84.411	UQQ07829.1	T2SS_gspN	2.1e-21	UQP92715.1	1.15e-123	84.411	UQP92715.1	T2SS_gspN	2.1e-21	UQQ01787.1	4.23e-123	84.03	UQQ01787.1	T2SS_gspN	2.2e-21	UQP97094.1	4.23e-123	84.03	UQP97094.1	T2SS_gspN	2.2e-21	UQQ10037.1	1.18e-123	84.411	UQQ10037.1	T2SS_gspN	2.2e-21	UQQ15197.1	1.14e-123	84.411	UQQ15197.1	T2SS_gspN	2.1e-21
	XpsD	UQQ07828.1	0	83.203	UQQ07828.1	T2SS_gspD	4.8e-56	UQP92716.1	0	83.203	UQP92716.1	T2SS_gspD	4.7e-56	UQQ01786.1	0	83.703	UQQ01786.1	T2SS_gspD	2.4e-56	UQP97095.1	0	83.703	UQP97095.1	T2SS_gspD	2.4e-56	UQQ10036.1	0	83.203	UQQ10036.1	T2SS_gspD	4.9e-56	UQQ15196.1	0	83.203	UQQ15196.1	T2SS_gspD	4.7e-56
T2SS - Xcs	XcsC	UQQ05441.1	6.2e-105	68.284	UQQ05441.1	T2SS_gspC	2.5e-08	UQP95085.1	6.16e-105	68.284	UQP95085.1	T2SS_gspC	2.4e-08	UQQ03147.1	9.61e-107	67.537	UQQ03147.1	T2SS_gspC	5.3e-08	UQP99631.1	9.61e-107	67.537	UQP99631.1	T2SS_gspC	5.3e-08	UQQ11400.1	6.98e-107	68.284	UQQ11400.1	T2SS_gspC	9.1e-09	UQQ16534.1	6.73e-107	68.284	UQQ16534.1	T2SS_gspC	8.8e-09
	XcsD	UQQ05442.1	0	93.922	UQQ05442.1	T2SS_gspD	5.9e-70	UQP95084.1	0	93.922	UQP95084.1	T2SS_gspD	5.9e-70	UQQ03148.1	0	93.054	UQQ03148.1	T2SS_gspD	6.1e-70	UQP99630.1	0	93.054	UQP99630.1	T2SS_gspD	6.1e-70	UQQ11401.1	0	93.343	UQQ11401.1	T2SS_gspD	6.1e-70	UQQ16535.1	0	92.775	UQQ16535.1	T2SS_gspD	5.9e-70
	XcsE	UQQ05443.1	0	88.956	UQQ05443.1	T2SS_gspE	4.2e-174	UQP95083.1	0	88.956	UQP95083.1	T2SS_gspE	4.1e-174	UQQ03149.1	0	89.357	UQQ03149.1	T2SS_gspE	1.3e-178	UQP99629.1	0	89.357	UQP99629.1	T2SS_gspE	1.3e-178	UQQ11402.1	0	89.558	UQQ11402.1	T2SS_gspE	1.7e-178	UQQ16536.1	0	89.357	UQQ16536.1	T2SS_gspE	1.2e-178
	XcsF	UQQ05444.1	0	88.693	UQQ05444.1	T2SS_gspF	2.7e-118	UQP95082.1	0	88.693	UQP95082.1	T2SS_gspF	2.7e-118	UQQ03150.1	0	88.442	UQQ03150.1	T2SS_gspF	2e-118	UQP99628.1	0	88.442	UQP99628.1	T2SS_gspF	2e-118	UQQ11403.1	0	89.196	UQQ11403.1	T2SS_gspF	9e-119	UQQ16537.1	0	89.196	UQQ16537.1	T2SS_gspF	2.9e-119
	XcsG	UQQ05445.1	2.68e-96	90.541	UQQ05445.1	T2SS_gspG	1.1e-35	UQP95081.1	2.66e-96	90.541	UQP95081.1	T2SS_gspG	1.1e-35	UQQ03151.1	1.83e-98	90.667	UQQ03151.1	T2SS_gspG	1.1e-35	UQP99627.1	1.83e-98	90.667	UQP99627.1	T2SS_gspG	1.1e-35	UQQ11404.1	2.75e-96	90.541	UQQ11404.1	T2SS_gspG	1.1e-35	UQQ16538.1	5.79e-94	95.556	UQQ16538.1	T2SS_gspG	1.1e-35
	XcsH	UQQ08765.1	4.59e-72	71.613	UQQ08765.1	T2SS_gspH	7.6e-17	UQP95996.1	4.56e-72	71.613	UQP95996.1	T2SS_gspH	7.6e-17	UQQ03152.1	1.42e-73	72.903	UQQ03152.1	T2SS_gspH	9.1e-17	UQP99626.1	1.42e-73	72.903	UQP99626.1	T2SS_gspH	9.1e-17	UQQ11405.1	4.71e-72	71.613	UQQ11405.1	T2SS_gspH	7.8e-17	UQQ16954.1	1.35e-73	72.903	UQQ16954.1	T2SS_gspH	8.7e-17
	XcsI	UQQ05446.1	6.25e-49	75	UQQ05446.1	T2SS_gspI	4.3e-15	UQP95080.1	6.21e-49	75	UQP95080.1	T2SS_gspI	4.3e-15	UQQ03153.1	3.38e-50	73.95	UQQ03153.1	T2SS_gspI	3.4e-17	UQP99625.1	3.38e-50	73.95	UQP99625.1	T2SS_gspI	3.4e-17	UQQ11406.1	4.84e-50	75.862	UQQ11406.1	T2SS_gspI	8.6e-17	UQQ16539.1	1.6e-50	73.95	UQQ16539.1	T2SS_gspI	8.3e-17
	XcsJ	UQQ05447.1	1.01e-99	80.928	UQQ05447.1	T2SS_gspJ	1.9e-24	UQP95079.1	1e-99	80.928	UQP95079.1	T2SS_gspJ	1.9e-24	UQQ03154.1	5.31e-99	80.928	UQQ03154.1	T2SS_gspJ	2.3e-24	UQP99624.1	5.31e-99	80.928	UQP99624.1	T2SS_gspJ	2.3e-24	UQQ11407.1	3.93e-98	80.412	UQQ11407.1	T2SS_gspJ	4.9e-23	UQQ16540.1	7.5e-99	80.412	UQQ16540.1	T2SS_gspJ	2.2e-24
	XcsK	-	-	-	-	-	-	-	-	-	-	-	-	UQQ03155.1	2.7e-169	74.545	UQQ03155.1	T2SS_gspK	1.1e-18	UQP99623.1	2.7e-169	74.545	UQP99623.1	T2SS_gspK	1.1e-18	UQQ11408.1	1.05e-168	76.324	UQQ11408.1	T2SS_gspK	1.1e-18	UQQ16541.1	1.16e-169	74.545	UQQ16541.1	T2SS_gspK	1.1e-18
	XcsL	UQQ05448.1	3.99e-104	56.986	UQQ05448.1	T2SS_gspL	5.1e-14	UQP95078.1	3.97e-104	56.986	UQP95078.1	T2SS_gspL	5e-14	UQQ03156.1	3.4e-107	57.923	UQQ03156.1	T2SS_gspL	8.6e-15	UQP99622.1	3.4e-107	57.923	UQP99622.1	T2SS_gspL	8.6e-15	UQQ11409.1	3.35e-107	57.923	UQQ11409.1	T2SS_gspL	8.5e-15	UQQ16542.1	1.07e-105	57.377	UQQ16542.1	T2SS_gspL	1.1e-15
	XcsM	UQQ08766.1	3.35e-44	55.063	UQQ08766.1	T2SS_gspM	2.1e-22	UQP95995.1	3.33e-44	55.063	UQP95995.1	T2SS_gspM	2.1e-22	UQQ03157.1	3.49e-44	55.063	UQQ03157.1	T2SS_gspM	2.2e-22	UQP99621.1	3.49e-44	55.063	UQP99621.1	T2SS_gspM	2.2e-22	UQQ11410.1	3.44e-44	55.063	UQQ11410.1	T2SS_gspM	2.2e-22	UQQ16543.1	6.74e-44	54.43	UQQ16543.1	T2SS_gspM	1.8e-22
	XcsN	UQQ08767.1	1.46e-71	48.085	UQQ08767.1	T2SS_gspN	5.7e-08	UQP95994.1	1.45e-71	48.085	UQP95994.1	T2SS_gspN	5.7e-08	UQQ04495.1	1.52e-69	48.511	-	-	-	UQQ00289.1	1.52e-69	48.511	-	-	-	UQQ12805.1	3.08e-70	48.511	-	-	-	UQQ16955.1	2.7e-70	48.511	UQQ16955.1	T2SS_gspN	1.6e-07
T3SS	HrpF	UQQ05217.1	0	70.864	No HMM protein profile.			UQP95308.1	0	70.968	No HMM protein profile.			UQQ02910.1	0	71.303	UQQ02920.1	T3SS_sctS	1.3e-26	UQP99869.1	0	71.303	No HMM protein profile.			UQQ11168.1	0	71.429	No HMM protein profile.			UQQ16295.1	0	71.429	No HMM protein profile.
	Hpa3	UQQ05219.1	8.59e-84	81.081	No HMM protein profile.			UQP95306.1	8.53e-84	81.081	No HMM protein profile.			UQQ02912.1	1.58e-84	81.757	No HMM protein profile.			UQP99867.1	1.58e-84	81.757	No HMM protein profile.			UQQ11170.1	1.56e-84	81.757	No HMM protein profile.			UQQ16297.1	1.5e-84	81.757	No HMM protein profile.
	HpaB	UQQ05222.1	1.43e-99	85	No HMM protein profile.			UQP95303.1	1.42e-99	85	No HMM protein profile.			UQQ02915.1	1.49e-99	85	No HMM protein profile.			UQP99864.1	1.49e-99	85	No HMM protein profile.			UQQ11173.1	1.47e-99	85	No HMM protein profile.			UQQ16300.1	1.42e-99	85	No HMM protein profile.
	HrpE	UQQ05223.1	1.7e-27	53.333	No HMM protein profile.			UQP95302.1	1.69e-27	53.333	No HMM protein profile.			UQQ02916.1	1.77e-27	53.333	No HMM protein profile.			UQP99863.1	1.77e-27	53.333	No HMM protein profile.			UQQ11174.1	1.75e-27	53.333	No HMM protein profile.			UQQ16301.1	1.69e-27	53.333	No HMM protein profile.
	HrpD6	UQQ05224.1	9.81e-49	83.75	No HMM protein profile.			UQP95301.1	9.74e-49	83.75	No HMM protein profile.			UQQ02917.1	5.24e-48	82.5	No HMM protein profile.			UQP99862.1	5.24e-48	82.5	No HMM protein profile.			UQQ11175.1	5.17e-48	82.5	No HMM protein profile.			UQQ16302.1	4.99e-48	82.5	No HMM protein profile.
	HrcD	UQQ05225.1	1.84e-138	71.975	No HMM protein profile.			UQP95300.1	1.83e-138	71.975	No HMM protein profile.			UQQ02918.1	1.03e-136	71.338	No HMM protein profile.			UQP99861.1	1.03e-136	71.338	No HMM protein profile.			UQQ12777.1	3.18e-137	71.656	No HMM protein profile.			UQQ16932.1	1.59e-137	71.656	No HMM protein profile.
	HpaA	UQQ05226.1	4.37e-80	56.569	No HMM protein profile.			UQP95299.1	4.34e-80	56.569	No HMM protein profile.			UQQ02919.1	1.15e-75	52.555	No HMM protein profile.			UQP99860.1	1.14e-75	52.555	No HMM protein profile.			UQQ11176.1	4.48e-80	56.569	No HMM protein profile.			UQQ16303.1	4.32e-80	56.569	No HMM protein profile.
	HrcS	UQQ05227.1	6.69e-55	96.512	UQQ05227.1	T3SS_sctS	7.4e-26	UQP95298.1	6.65e-55	96.512	UQP95298.1	T3SS_sctS	7.3e-26	UQQ02920.1	1.78e-55	97.674	-	-	-	UQP99859.1	1.78e-55	97.674	UQP99859.1	T3SS_sctS	1.3e-26	UQQ11177.1	1.76e-55	97.674	UQQ11177.1	T3SS_sctS	1.3e-26	UQQ16304.1	1.7e-55	97.674	UQQ16304.1	T3SS_sctS	1.3e-26
	HrcR	UQQ05228.1	2.06e-150	95.794	UQQ05228.1	T3SS_sctR	2.3e-84	UQP95297.1	2.05e-150	95.794	UQP95297.1	T3SS_sctR	2.3e-84	UQQ02921.1	2.15e-150	95.794	UQQ02921.1	T3SS_sctR	2.4e-84	UQP99858.1	2.15e-150	95.794	UQP99858.1	T3SS_sctR	2.4e-84	UQQ11178.1	2.12e-150	95.794	UQQ11178.1	T3SS_sctR	2.4e-84	UQQ16305.1	2.04e-150	95.794	UQQ16305.1	T3SS_sctR	2.3e-84
	HrcQ	UQQ08745.1	3.06e-136	68.75	-	-	-	UQP96018.1	3.04e-136	68.75	-	-	-	UQQ04478.1	4.37e-136	68.421	-	-	-	UQQ00305.1	4.37e-136	68.421	-	-	-	UQQ12778.1	3.15e-135	68.421	-	-	-	UQQ16933.1	3.03e-136	68.75	-	-	-
	HpaP	UQQ05229.1	1.03e-76	60.094	No HMM protein profile.			UQP95296.1	1.02e-76	60.094	No HMM protein profile.			UQQ02922.1	4.68e-77	60.563	No HMM protein profile.			UQP99857.1	4.68e-77	60.563	No HMM protein profile.			UQQ11179.1	2.42e-77	60.563	No HMM protein profile.			UQQ16306.1	2.34e-77	60.563	No HMM protein profile.
	HrcV	UQQ05230.1	0	93.427	UQQ05230.1	T3SS_sctV	1.1e-167	UQP95295.1	0	93.427	UQP95295.1	T3SS_sctV	1e-167	UQQ02923.1	0	93.427	UQQ02923.1	T3SS_sctV	2.9e-167	UQP99856.1	0	93.427	UQP99856.1	T3SS_sctV	2.9e-167	UQQ11180.1	0	93.427	UQQ11180.1	T3SS_sctV	1.1e-167	UQQ16307.1	0	93.427	UQQ16307.1	T3SS_sctV	1e-167
	HrcU	UQQ05231.1	0	82.353	UQQ05231.1	T3SS_sctU	1.2e-100	UQP95294.1	0	82.353	UQP95294.1	T3SS_sctU	1.2e-100	UQQ02924.1	0	79.832	UQQ02924.1	T3SS_sctU	5.3e-102	UQP99855.1	0	79.832	UQP99855.1	T3SS_sctU	5.3e-102	UQQ11181.1	0	82.633	UQQ11181.1	T3SS_sctU	1.1e-101	UQQ16308.1	0	82.633	UQQ16308.1	T3SS_sctU	1.1e-101
	HrpB1	UQQ05232.1	8.6e-82	82.781	No HMM protein profile.			UQP95293.1	8.55e-82	82.781	No HMM protein profile.			UQQ02925.1	4.54e-82	82.781	No HMM protein profile.			UQP99854.1	4.54e-82	82.781	No HMM protein profile.			UQQ11182.1	8.83e-82	82.781	No HMM protein profile.			UQQ16309.1	8.52e-82	82.781	No HMM protein profile.
	HrpB2	UQQ05233.1	1.51e-76	83.846	No HMM protein profile.			UQP95292.1	1.5e-76	83.846	No HMM protein profile.			UQQ02926.1	8.5e-79	86.154	No HMM protein profile.			UQP99853.1	8.5e-79	86.154	No HMM protein profile.			UQQ11183.1	1.55e-76	83.846	No HMM protein profile.			UQQ16310.1	1.5e-76	83.846	No HMM protein profile.
	HrcJ	UQQ05234.1	7.61e-150	85.433	UQQ05234.1	T3SS_sctJ	1.2e-75	UQP95291.1	7.55e-150	85.433	UQP95291.1	T3SS_sctJ	1.2e-75	UQQ02927.1	3.1e-144	83.613	UQQ02927.1	T3SS_sctJ	1.3e-76	UQP99852.1	3.1e-144	83.613	UQP99852.1	T3SS_sctJ	1.3e-76	UQQ11184.1	7.81e-150	85.433	UQQ11184.1	T3SS_sctJ	1.2e-75	UQQ16311.1	7.53e-150	85.433	UQQ16311.1	T3SS_sctJ	1.2e-75
	HrpB4	UQQ08746.1	6e-97	68.9	No HMM protein profile.			UQP96017.1	5.96e-97	68.9	No HMM protein profile.			UQQ02928.1	2.64e-95	69.378	No HMM protein profile.			UQP99851.1	2.64e-95	69.378	No HMM protein profile.			UQQ12779.1	6.16e-97	68.9	No HMM protein profile.			UQQ16934.1	5.94e-97	68.9	No HMM protein profile.
	HrpB5/HrcL	UQQ05235.1	3.6e-109	79.828	No HMM protein profile.			UQP95290.1	3.57e-109	79.828	No HMM protein profile.			UQQ02929.1	8.15e-102	81.498	No HMM protein profile.			UQP99850.1	8.14e-102	81.498	No HMM protein profile.			UQQ11185.1	3.69e-109	79.828	No HMM protein profile.			UQQ16312.1	3.56e-109	79.828	No HMM protein profile.
	HrcN	UQQ05236.1	0	91.403	UQQ05236.1	T3SS_sctN	1.2e-199	UQP95289.1	0	91.403	UQP95289.1	T3SS_sctN	1.2e-199	UQQ02930.1	0	91.629	UQQ02930.1	T3SS_sctN	5.3e-200	UQP99849.1	0	91.629	UQP99849.1	T3SS_sctN	5.3e-200	UQQ11186.1	0	91.403	UQQ11186.1	T3SS_sctN	1.2e-199	UQQ16313.1	0	91.403	UQQ16313.1	T3SS_sctN	1.2e-199
	HrpB7	UQQ05237.1	4.78e-52	68.072	No HMM protein profile.			UQP95288.1	4.74e-52	68.072	No HMM protein profile.			UQQ02931.1	2.42e-55	69.88	No HMM protein profile.			UQP99848.1	2.42e-55	69.88	No HMM protein profile.			UQQ11187.1	4.9e-52	68.072	No HMM protein profile.			UQQ16314.1	4.73e-52	68.072	No HMM protein profile.
	HrcT	UQQ05238.1	1.31e-163	87.681	UQQ05238.1	T3SS_sctT	6.6e-61	UQP95287.1	1.3e-163	87.681	UQP95287.1	T3SS_sctT	6.6e-61	UQQ02932.1	1.37e-163	87.681	UQQ02932.1	T3SS_sctT	6.9e-61	UQP99847.1	1.37e-163	87.681	UQP99847.1	T3SS_sctT	6.9e-61	UQQ11188.1	1.35e-163	87.681	UQQ11188.1	T3SS_sctT	6.8e-61	UQQ16315.1	1.3e-163	87.681	UQQ16315.1	T3SS_sctT	6.5e-61
	HrcC	UQQ05239.1	0	84.641	-	-	-	UQP95286.1	0	84.641	-	-	-	UQQ02933.1	0	84.641	-	-	-	UQP99846.1	0	84.641	-	-	-	UQQ11189.1	0	84.641	-	-	-	UQQ16316.1	0	84.477	-	-	-
	XopA	UQQ08747.1	4.9e-08	38	No HMM protein profile.			UQP96016.1	4.87e-08	38	No HMM protein profile.			UQQ04479.1	5.1e-08	38	No HMM protein profile.			UQQ00304.1	5.1e-08	38	No HMM protein profile.			UQQ12780.1	5.03e-08	38	No HMM protein profile.			UQQ16935.1	4.85e-08	38	No HMM protein profile.
	HpaH	-	-	-	No HMM protein profile.			-	-	-	No HMM protein profile.			-	-	-	No HMM protein profile.			-	-	-	No HMM protein profile.			-	-	-	No HMM protein profile.			-	-	-	No HMM protein profile.
	XopF1	UQQ05220.1	0	68.516	No HMM protein profile.			UQP95305.1	0	68.516	No HMM protein profile.			UQQ02913.1	0	68.366	No HMM protein profile.			UQP99866.1	0	68.366	No HMM protein profile.			UQQ11171.1	0	68.366	No HMM protein profile.			UQQ16298.1	0	68.366	No HMM protein profile.
	XopM	UQQ05240.1	0	66.731	No HMM protein profile.			UQP95285.1	0	66.731	No HMM protein profile.			UQQ02934.1	0	66.923	No HMM protein profile.			UQP99845.1	0	66.923	No HMM protein profile.			UQQ12782.1	0	66.731	No HMM protein profile.			UQQ16317.1	0	66.923	No HMM protein profile.
	HrpW	UQQ05221.1 (QC = 64%)	1e-86	59.07	No HMM protein profile.			UQP95304.1 (QC = 64%)	1e-86	59.07	No HMM protein profile.			UQQ02914.1 (QC = 64%)	2e-86	59.07	No HMM protein profile.			UQP99865.1 (QC = 64%)	2e-86	59.07	No HMM protein profile.			UQQ11172.1 (QC = 64%)	2e-86	59.07	No HMM protein profile.			UQQ16299.1 (QC = 64%)	2e-86	59.07	No HMM protein profile.
	HpaR2	UQQ07921.1	0	92.17	No HMM protein profile.			UQP92623.1	0	92.17	No HMM protein profile.			UQQ01876.1	0	92.17	No HMM protein profile.			UQP97005.1	0	92.17	No HMM protein profile.			UQQ10127.1	0	92.17	No HMM protein profile.			UQQ15283.1	0	92.17	No HMM protein profile.
	HpaS	UQQ07922.1	0	93.995	No HMM protein profile.			UQP92622.1	0	93.995	No HMM protein profile.			UQQ01877.1	0	93.995	No HMM protein profile.			UQP97004.1	0	93.995	No HMM protein profile.			UQQ10128.1	0	93.995	No HMM protein profile.			UQQ15284.1	0	93.995	No HMM protein profile.
	HrpX	UQQ08803.1	0	94.678	No HMM protein profile.			UQP95962.1	0	94.678	No HMM protein profile.			UQQ04532.1	0	94.678	No HMM protein profile.			UQQ00252.1	0	94.678	No HMM protein profile.			UQQ12847.1	0	94.678	No HMM protein profile.			UQQ16993.1	0	94.678	No HMM protein profile.
	HrpG	UQQ05898.1	3.68e-159	83.27	No HMM protein profile.			UQP94623.1	3.66e-159	83.27	No HMM protein profile.			UQQ03625.1	1.15e-159	83.27	No HMM protein profile.			UQP99153.1	1.15e-159	83.27	No HMM protein profile.			UQQ11877.1	1.13e-159	83.27	No HMM protein profile.			UQQ13331.1	1.09e-159	83.27	No HMM protein profile.
	VemR	UQQ06688.1	3e-92	99.21	No HMM protein profile.			UQP94284.1	3e-92	99.21	No HMM protein profile.			UQQ00665.1	3e-92	99.21	No HMM protein profile.			UQP98216.1	3e-92	99.21	No HMM protein profile.			UQQ08981.1	3e-92	99.21	No HMM protein profile.			UQQ14056.1	3e-92	99.21	No HMM protein profile.
	Hpa2	UQQ08748.1	1.06e-86	92.683	No HMM protein profile.			UQP96015.1	1.05e-86	92.683	No HMM protein profile.			UQQ04480.1	1.1e-86	92.683	No HMM protein profile.			UQQ00303.1	1.1e-86	92.683	No HMM protein profile.			UQQ12781.1	1.09e-86	92.683	No HMM protein profile.			UQQ16936.1	1.05e-86	92.683	No HMM protein profile.
	HpaT	-	-	-	No HMM protein profile.			-	-	-	No HMM protein profile.			-	-	-	No HMM protein profile.			-	-	-	No HMM protein profile.			-	-	-	No HMM protein profile.			-	-	-	No HMM protein profile.
T5SS - Va	EstA	UQQ08620.1	0	90.99	UQQ08620.1	T5aSS_PF03797	1.7e-41	UQP96142.1	0	90.99	UQP96142.1	T5aSS_PF03797	1.7e-41	UQQ04687.1	0	90.99	UQQ04687.1	T5aSS_PF03797	1.8e-41	UQQ00439.1	0	90.99	UQQ00439.1	T5aSS_PF03797	1.8e-41	UQQ12995.1	0	90.81	UQQ12995.1	T5aSS_PF03797	1.2e-41	UQQ16804.1	0	90.81	UQQ16804.1	T5aSS_PF03797	1.2e-41
	YapH	UQQ06621.1	0	81.12	-	-	-	UQP94217.1	0	81.12	-	-	-	UQQ00586.1	0	80.75	-	-	-	UQP98295.1	0	80.78	-	-	-	UQQ08912.1	0	81.37	-	-	-	-	-	-	-	-	-
T5SS - Vb	XacFhaB (TpsA)	WP_224096797.1	0	74.04	No HMM protein profile.			WP_224096797.1	0	74.04	No HMM protein profile.			-	-	-	No HMM protein profile.			-	-	-	No HMM protein profile.			-	-	-	No HMM protein profile.			-	-	-	No HMM protein profile.
	XacFhaC (TpsB)	UQQ06830.1	0	93.11	UQQ06830.1	T5bSS_translocator	1.2e-79	UQP93713.1	0	93.11	UQP93713.1	T5bSS_translocator	1.2e-79	UQQ00788.1	0	92.58	UQQ00788.1	T5bSS_translocator	3e-78	UQP98094.1	0	92.58	UQP98094.1	T5bSS_translocator	3e-78	UQQ09105.1	0	93.11	UQQ09105.1	T5bSS_translocator	1e-78	-	-	-	-	-	-
T5SS - Vc	XadA	UQQ07842.1	0	50.04	-	-	-	UQP92702.1	0	50.04	-	-	-	UQQ01800.1	0	49.84	-	-	-	UQP97081.1	0	49.84	-	-	-	UQQ10050.1	0	49.84	-	-	-	UQQ15210.1	0	49.84	-	-	-
		UQQ07840.1	0	52.85	-	-	-	UQP92704.1	0	52.85	-	-	-	UQQ01798.1	0	52.85	-	-	-	UQP97083.1	0	52.85	-	-	-	UQQ10048.1	0	52.71	-	-	-	UQQ15208.1	0	52.71	-	-	-
		UQQ08731.1	2e-110	44.02	UQQ08731.1	T5cSS_PF03895	2.1e-07	UQP96033.1	2e-110	44.02	UQP96033.1	T5cSS_PF03895	2.1e-07	UQQ02757.1	4e-110	44.02	UQQ02757.1	T5cSS_PF03895	1.3e-07	UQQ00023.1	4e-110	44.02	UQQ00023.1	T5cSS_PF03895	1.3e-07	UQQ11018.1	4e-110	44.02	UQQ11018.1	T5cSS_PF03895	1.3e-07	UQQ16146.1	4e-110	44.02	UQQ16146.1	T5cSS_PF03895	1.3e-07
																										UQQ11868.1	2e-33	32.08	UQQ11868.1	T5cSS_PF03895	4.9e-08
Other T5SSs		Not searched.			UQQ05999.1	T5aSS_PF03797	6.1e-33	Not searched.			UQP94521.1	T5aSS_PF03797	6.1e-33	Not searched.			UQQ03705.1	T5aSS_PF03797	1.5e-33	Not searched.			UQP99073.1	T5aSS_PF03797	1.5e-33	Not searched.			UQQ11951.1	T5aSS_PF03797	7.3e-34	Not searched.			UQQ13406.1	T5aSS_PF03797	7.1e-34
		Not searched.			UQQ08703.1	T5aSS_PF03797	1.6e-48	Not searched.			UQP96061.1	T5aSS_PF03797	1.6e-48	Not searched.			UQQ04434.1	T5aSS_PF03797	2.8e-48	Not searched.			UQQ00348.1	T5aSS_PF03797	2.8e-48	Not searched.			UQQ13082.1	T5aSS_PF03797	2.8e-48	Not searched.			UQQ16887.1	T5aSS_PF03797	2.7e-48
		Not searched.			UQQ06620.1	T5aSS_PF03797	1.1e-28	Not searched.			UQP94216.1	T5aSS_PF03797	1.1e-28	Not searched.			UQQ00585.1	T5aSS_PF03797	8e-29	Not searched.			UQP98296.1	T5aSS_PF03797	8e-29	Not searched.			UQQ08908.1	T5aSS_PF03797	5.9e-29	Not searched.			UQQ14125.1	T5aSS_PF03797	5.7e-29
